# Supplementary material for: QTL Mapping for Fiber and Yield Traits in Upland Cotton under Multiple Environments
Source: PLoS One. 2015 Jun 25;10(6):e0130742. doi: 10.1371/journal.pone.0130742 (PMC4481505; doi:10.1371/journal.pone.0130742)
Supplement: S1 Table — (XLS) [file pone.0130742.s003.xls]

## Sheet: Sheet1
S1 Table. Phenotypic value of fiber quality and yield component traits for RILs and their parents
Trait	Environment	Parents			Recombinant inbred lines
		DH962(P1)	Jimian5(P2)	P1-P2	Minimum	Maximum	Mean	SD
FL (mm)	E1	32.08	26.13	5.95**	26.8	33.36	30.39	1.45
	E2	32.98	26.73	6.25**	25.96	34.41	30.19	1.59
	E3	29.7	25.9	3.81**	25.63	32.56	29.03	1.34
	E4	30.03	27.91	2.12**	26.59	33.54	30.33	1.43
	E5	31.47	27.17	4.30**	26.92	33.3	30.24	1.37
	E6	32.74	27.41	5.34**	27.38	34.38	30.78	1.55
	E8	31.63	26.58	5.04**	25.82	34.16	29.96	1.63
FU (%)	E1	84.69	82.73	1.96**	82.33	85.7	84.3	0.7
	E2	86.39	83.58	2.81**	83.3	86.9	85.13	0.69
	E3	86.6	83.6	2.93**	83	88.05	85.42	1.13
	E4	83.85	81.33	2.52	80.65	86.1	83.63	1.12
	E5	84.24	82.21	2.03**	81.15	85.95	84.02	0.81
	E6	86.95	83.9	3.05**	82.5	88	85.44	1.13
	E8	86	83.72	2.27*	82.41	88	85.38	1.09
MIC (unit)	E1	5	4.62	0.38*	3.74	6.16	4.7	0.36
	E2	5.35	4.92	0.42	4.1	6.61	5.27	0.5
	E3	5.1	5.4	-0.31	3.8	5.93	5.15	0.32
	E4	4.48	4.39	0.09	3.13	5.53	4.32	0.42
	E5	4.9	4.56	0.34*	3.78	6.28	4.79	0.41
	E6	5.06	4.91	0.15	3.75	5.76	4.82	0.43
	E8	4.55	4.93	-0.38**	3.44	5.79	4.54	0.42
FE (%)	E1	6.61	6.13	0.49**	6.25	6.67	6.45	0.07
	E2	6.71	6.27	0.44**	6.23	6.7	6.48	0.08
	E3	3.7	3.5	0.15	2.2	4.6	3.34	0.43
	E4	4.4	5.1	-0.7	2.75	6.75	4.22	0.82
	E5	5.82	7.65	-1.83**	4.75	7.7	6.27	0.48
	E6	6.08	6.75	-0.68**	5.95	6.75	6.38	0.15
FS (cN/tex)	E1	33.73	24.6	9.13**	26.52	34.53	30.44	1.6
	E2	34.38	25.64	8.73**	25.93	34.95	29.75	1.92
	E3	33.1	24.8	8.35**	24.3	36.21	29.4	2.03
	E4	29.23	25.33	3.90**	25.33	35.94	29.41	1.95
	E5	32.89	25.89	7**	26.2	36.4	30.28	1.86
	E6	32.73	25.23	7.5**	25.9	32.75	28.97	1.34
	E8	35.66	26.58	9.08**	27.11	42.32	32.59	2.73
SCW (g)	E2	4.39	4.89	-0.50**	3.57	5.53	4.49	0.35
	E3	4.62	5.12	-0.51*	3.04	5.43	4.39	0.35
	E4	4.21	4.29	0.01	2.58	5.63	3.82	0.57
	E5	4.5	5	-0.50*	2.27	5.54	4.55	0.49
	E6	4.06	4.56	-0.51	2.8	5.4	4.06	0.41
	E7	-	-	-	1.68	5.44	4.18	0.57
	E8	3.03	4.49	-1.46**	2.22	4.7	3.49	0.51
LW (g)	E2	1.62	1.97	-0.35**	1.23	2.26	1.75	0.19
	E3	1.81	2.16	-0.35*	1.35	2.29	1.81	0.17
	E4	1.59	1.52	0.07	0.92	1.91	1.33	0.21
	E5	1.44	1.89	-0.44**	0.81	2.15	1.66	0.21
	E6	1.5	1.89	-0.39	0.98	2.32	1.71	0.2
	E7	-	-	-	0.62	2.27	1.59	0.25
	E8	0.99	1.66	-0.67**	0.72	1.73	1.26	0.21
LP (%)	E2	0.37	0.4	-0.03*	0.32	0.46	0.39	0.03
	E3	0.39	0.42	-0.03	0.35	0.47	0.41	0.02
	E4	0.38	0.36	0.02	0.23	0.43	0.35	0.03
	E5	0.32	0.38	-0.06**	0.3	0.42	0.36	0.02
	E6	0.37	0.42	-0.05	0.3	0.51	0.42	0.03
	E7	-	-	-	0.28	0.45	0.38	0.02
	E8	0.33	0.37	-0.04**	0.24	0.45	0.36	0.03
SI (g)	E3	10.08	10.3	-0.22	6.6	12	9.47	1
	E4	11	12	-0.8	7.5	13.5	10.42	0.96
	E6	11.5	9.25	2.25	7.5	12	9.44	0.92
BN	E3	28.2	24.8	3.4	19.5	45.5	27.96	4.24
	E5	28.61	35.24	-6.63**	21.78	57.6	34.53	6.43
	E6	22.73	21.63	1.1	12.8	46.6	23.21	6.03
	E7	-	-	-	8	69	28.34	10.83
	E8	29.36	33.68	-4.32*	12.57	69.55	35.49	8.68
LI (g)	E4	5.75	5.25	0.35	4.5	8	5.77	0.7
	E6	6.88	6.75	0.13	5	9.25	6.97	0.74
The yield data of parents were lost in E7.
* and ** Significance with P values of 0.05 and 0.01, respectively
