# Supplementary material for: QTL Mapping for Fiber and Yield Traits in Upland Cotton under Multiple Environments
Source: PLoS One. 2015 Jun 25;10(6):e0130742. doi: 10.1371/journal.pone.0130742 (PMC4481505; doi:10.1371/journal.pone.0130742)
Supplement: S2 Table — (XLS) [file pone.0130742.s004.xls]

## Sheet: Sheet1
S2 Table. Variance analysis of fiber quality and yield component traits in mapping population
Trait	Source of variance	SS	df	MS	F
FL	Genotypes	2287	177	12.92	11.22**
	Environments	645	6	107.54	93.39**
	Genotypes×Environments	3974	1054	3.77	3.27**
	Error	1836	1594	1.15
	Total variation	8742	2831
FU	Genotypes	516.8	177	2.92	2.58**
	Environments	1311.5	6	218.58	192.78**
	Genotypes×Environments	1968.1	1054	1.87	1.65**
	Error	1807.3	1594	1.13
	Total variation	5603.7	2831
MIC	Genotypes	174.2	177	0.98	8.33**
	Environments	272.6	6	45.43	384.71**
	Genotypes×Environments	310.4	1054	0.29	2.49**
	Error	188.1	1593	0.12
	Total variation	945.3	2830
FE	Genotypes	177	177	0.440678	2.11**
	Environments	5	5	677.4	3232.92**
	Genotypes×Environments	883	883	0.355606	1.70**
	Error	1065	1065	0.20939
	Total variation	2130	2130
FS	Genotypes	2545	177	14.4	5.14**
	Environments	3224	6	537.3	192.14**
	Genotypes×Environments	7979	1054	7.6	2.71**
	Error	4455	1593	2.8
	Total variation	18203	2830
SCW	Genotypes	164.1	177	0.93	3.97**
	Environments	395.1	6	65.86	282.19**
	Genotypes×Environments	365.6	1052	0.35	1.49**
	Error	329.8	1413	0.23
	Total variation	1254.6	2648
LW	Genotypes	38.19	177	0.216	4.87**
	Environments	98.14	6	16.357	369.11**
	Genotypes×Environments	74.03	1053	0.07	1.59**
	Error	62.57	1412	0.044
	Total variation	272.93	2648
LP	Genotypes	5837	177	33	5.03**
	Environments	11206	6	1867.7	284.78**
	Genotypes×Environments	13496	1051	12.8	1.96**
	Error	9261	1412	6.6
	Total variation	39800	2646
SI	Genotypes	550	177	3.1073	8.15**
	Environments	0.2	2	0.1233	0.32
	Genotypes×Environments	457.1	352	1.2986	3.41**
	Error	202.4	531	0.3812
	Total variation	1209.7	1062
BN	Genotypes	18618	177	105	1.50**
	Environments	39073	4	9768	138.86**
	Genotypes×Environments	62205	703	88	1.26**
	Error	62186	884	70
	Total variation	182082	1768
LI	Genotypes	203.2	177	1.15	2.16**
	Environments	257	1	257.01	482.65**
	Genotypes×Environments	163.7	176	0.93	1.75**
	Error	188.5	354	0.53
	Total variation	812.4	708
** Significance with P values of 0.01
