# Supplementary material for: QTL Mapping for Fiber and Yield Traits in Upland Cotton under Multiple Environments
Source: PLoS One. 2015 Jun 25;10(6):e0130742. doi: 10.1371/journal.pone.0130742 (PMC4481505; doi:10.1371/journal.pone.0130742)
Supplement: S3 Table — (XLS) [file pone.0130742.s005.xls]

## Sheet: Sheet1
S3 Table. QTL for fiber quality and yield component traits in the RIL population detected under multiple environments
Trait	QTL	Chromosome	Marker interval	Position (cM)	LOD	R2 (%)	Additive	Origin	Environment
FL	qFL-c4	Chr4	HAU-D5459-NAU3592	56.8	2.87	5.98	0.389	DH962	E2
	qFL-c8	Chr8	TMB1715-NAU1037	58.47	2.76	5.7	-0.327	Jimian5	E5
	qFL-c10-1	Chr10	CIR305-HAU-J5638	8.01	2.99	5.97	0.396	DH962	E6
		Chr10	CIR305-HAU-J5638	0.01	4.83	9.14	0.436	DH962	E5
		Chr10	CIR305-HAU-J5638	8.01	5.3	11.07	0.572	DH962	E8
		Chr10	CIR305-HAU-J5638	0.01	4.61	8.6	0.282	DH962	E9
	qFL-c10-2	Chr10	HAU2824-MON_SHIN-0613	6.25	4.01	7.72	0.417	DH962	E1
		Chr10	HAU2824-MON_SHIN-0613	6.25	3.43	5.92	0.226	DH962	E9
	qFL-c11	Chr11	MON_CGR6517-HAU0393	12.76	3.19	7.54	0.554	DH962	E2
	qFL-c17	Chr17	HAU0880-HAU3318c	96.97	2.6	9.28	0.445	DH962	E4
	qFL-c21-1	Chr21	BNL1034-MUSB1267	48.35	2.6	4.53	0.199	DH962	E9
	qFL-c21-2	Chr21	HAU-DJ-S287-HAU-J6043	37.46	3.83	7.07	0.39	DH962	E5
		Chr21	HAU-DJ-S287-HAU-J6043	37	2.74	5.48	0.414	DH962	E8
		Chr21	HAU-DJ-S287-HAU-J6043	39.46	4.57	7.86	0.268	DH962	E9
	qFL-c24	Chr24	BNL500-HAU-DJ-S042	17.71	2.98	5.57	0.213	DH962	E9
FS	qFS-c1/15-1	LG1-Chr1/15	TMB0409-NAU5107	60.86	2.99	6.82	-0.508	Jimian5	E5
	qFS-c1/15-2	LG1-Chr1/15	BNL1053-BNL3345	77.34	2.67	4.87	0.222	DH962	E9
	qFS-c4	Chr4	HAU3465-HAU-D5459	45.4	5.18	11.39	-0.944	Jimian5	E8
	qFS-c6	Chr6	NAU2687-MON_DPL0500	39.02	3.1	6.25	-0.502	Jimian5	E2
	qFS-c8	Chr8	HAU-DJ-S264-HAU-DJ-I082	10.2	3.29	6.33	0.711	DH962	E8
	qFS-c9-1	Chr9	HAU1966-HAU0253	1.92	4.41	8.39	0.474	DH962	E1
	qFS-c9-2	Chr9	Gh499-BNL3874	13.52	4.04	8.52	0.602	DH962	E2
	qFS-c9/23	LG2-Chr9/23	TMB0670-NAU2658	20.16	3.04	6.26	0.529	DH962	E3
	qFS-c13	Chr13	HAU-J5951-HAU-J6099	35.94	4.06	8.67	-0.608	Jimian5	E2
	qFS-c14-1	Chr14	Gh471-HAU-DJ-S366	9.81	3.02	5.69	0.384	DH962	E1
	qFS-c14-2	Chr14	NAU6623-MON_CGR5851b	17.91	2.56	4.86	0.355	DH962	E1
	qFS-c15	Chr15	HAU4220-MON_CGR5826	0.01	4.05	8.41	-0.606	Jimian5	E3
	qFS-c17	Chr17	HAU2688-HAU-DJ-S201	35.24	4.93	9.82	0.511	DH962	E1
		Chr17	HAU2688-NAU6634	38.24	4.32	10.19	0.325	DH962	E9
	qFS-c21-1	Chr21	HAU3033-HAU-DJ-S287	28.71	2.92	5.9	0.337	DH962	E6
	qFS-c21-2	Chr21	JESPR29-HAU1794	2.01	2.52	5.9	0.502	DH962	E3
	qFS-c21-3	Chr21	MON_CGR6270-TMB1276	5.26	3.83	7.94	0.582	DH962	E3
	qFS-c24	Chr24	BNL1513-HAU2033	23.88	2.68	5.67	0.655	DH962	E8
	qFS-c26-1	Chr26	HAU-DJ-S235-BNL2495	35.62	3.12	6.09	-0.337	Jimian5	E6
	qFS-c26-2	Chr26	BNL2495-MON_DPL0491	41.71	2.59	4.88	-0.622	Jimian5	E8
MIC	qMIC-c1/15-1	LG1-Chr1/15	HAU3074b-BNL2599	85.98	3.09	6.29	-0.097	Jimian5	E1
	qMIC-c1/15-2	LG1-Chr1/15	HAU1693-HAU-DJ-I038b	30.17	2.55	9.64	0.1	DH962	E3
	qMIC-c8-1	Chr8	TMB0315-HAU-DJ-I087	28.89	2.84	5.81	0.099	DH962	E5
		Chr8	TMB0315-NAU2914	28.89	3.08	6.02	0.062	DH962	E9
	qMIC-c8-2	Chr8	HAU-DJ-I089-HAU-DJ-S249	32.99	2.54	5.22	0.094	DH962	E5
		Chr8	HAU-DJ-I080-HAU-DJ-S249	32.99	2.52	4.99	0.056	DH962	E9
	qMIC-c8-3	Chr8	Gh532-HAU1905	34.54	2.94	6.01	0.101	DH962	E5
		Chr8	Gh532-HAU1905	34.54	2.68	5.29	0.057	DH962	E9
	qMIC-c8-4	Chr8	NAU2914-BNL1664	30.46	2.7	5.31	0.058	DH962	E9
	qMIC-c8-5	Chr8	MON_CGR5161-MON_CER0152	31.46	3.24	6.33	0.063	DH962	E9
	qMIC-c13	Chr13	HAU-DJ-S370-MON_CGR6812c	12.65	2.8	8.23	-0.096	Jimian5	E3
	qMIC-c17	Chr17	HAU2688-HAU-DJ-S201	34.61	3.99	8.23	-0.125	Jimian5	E8
	qMIC-c21	Chr21	MON_CGR5808-DPL0062	50.99	3.21	6.3	0.096	DH962	E1
	qMIC-c24	Chr24	HAU-DJ4940-HAU-DJ-S042	18.71	2.66	5.38	-0.085	Jimian5	E1
		Chr24	BNL500-HAU-DJ-S042	12.75	3.1	7.36	-0.112	Jimian5	E5
		Chr24	BNL500-HAU-DJ-S042	18.71	3.13	6.26	-0.063	Jimian5	E9
	qMIC-c25	Chr25	HAU-DJ-I023-CCRI430	24.15	3.09	6.6	0.095	DH962	E1
		Chr25	HAU-DJ-I023-HAU-DJ4960	24.15	2.75	5.8	0.104	DH962	E6
		Chr25	HAU-DJ-I023-HAU-DJ4960	24.15	3.41	7.2	0.114	DH962	E8
		Chr25	HAU-DJ-I023-CCRI430	25.08	2.87	5.54	0.059	DH962	E9
FE	qFE-c1/15-1	LG1-Chr1/15	Gh216-MON_DPL0052	43.36	3.32	6.98	0.118	DH962	E3
	qFE-c1/15-2	LG1-Chr1/15	MON_DPL0052-MON_CGR6586	45.72	3.71	7.74	0.125	DH962	E3
	qFE-c1/15-3	LG1-Chr1/15	HAU3923-MON_CGR5001	70.56	2.97	11.63	0.285	DH962	E4
		LG1-Chr1/15	HAU3923-MON_CGR5001	70.56	4.81	18.87	0.075	DH962	E9
	qFE-c1/15-4	LG1-Chr1/15	MON_CGR5372-NBRI_HQ526730	60.86	4.62	9.84	0.155	DH962	E5
		LG1-Chr1/15	TMB0409-NAU5107	58.86	2.58	6.15	0.043	DH962	E9
	qFE-c1/15-5	LG1-Chr1/15	HAU1001-HAU3319	68.11	3.16	6.54	0.127	DH962	E5
	qFE-c1/15-6	LG1-Chr1/15	HAU-DJ-S035-HAU4228	77.04	4.17	12.81	0.061	DH962	E9
	qFE-c9/23-1	LG2-Chr9/23	HAU1918-NAU2658	20.16	2.72	5.82	-0.02	Jimian5	E2
	qFE-c9/23-2	LG2-Chr9/23	MON_CGR5110-JESPR248	31.65	2.76	5.44	0.114	DH962	E5
	qFE-c9/23-3	LG2-Chr9/23	MON_CGR6576-HAU-DJ-S253	34.32	4.51	8.99	0.148	DH962	E5
	qFE-c9	Chr9	NAU2723-HAU2852	9	2.6	5.72	-0.205	Jimian5	E4
	qFE-c15	Chr15	HAU4220-MON_CGR5826	11.01	2.66	5.82	-0.019	Jimian5	E2
	qFE-c19-1	Chr19	NAU911-BNL3875	59.09	3.88	8.03	-0.044	Jimian5	E6
	qFE-c19-2	Chr19	BNL3875-MON_DPL0064	68.95	3.13	6.79	-0.04	Jimian5	E6
	qFE-c22	Chr22	MON_CER0050-HAU-D5397-SSCP	71.97	4.96	11.92	-0.026	Jimian5	E1
		Chr22	MON_CER0050-HAU087	62.85	3.1	7.79	0.043	DH962	E6
	qFE-c25	Chr25	BNL3359-BNL584	28.42	2.98	6.24	-0.02	Jimian5	E2
	qFE-lg3	LG3	MON_CGR5539-CIR099	0.01	3.46	7.04	0.115	DH962	E3
FU	qFU-c9	Chr9	HAU1966-HAU4270	1.01	2.87	5.73	0.266	DH962	E8
	qFU-c14	Chr14	HAU-D5451-MON_CGR5851b	19.91	3.1	7.42	0.302	DH962	E8
	qFU-c17-1	Chr17	BNL1026-NAU6634	50.74	2.53	5.09	0.26	DH962	E8
	qFU-c17-2	Chr17	HAU-DJ-S352-HAU-D5420	65.47	2.53	6.18	0.107	DH962	E9
	qFU-c19	Chr19	TMB0176-HAU4819	73.48	2.52	5.73	0.106	DH962	E9
	qFU-c20	Chr20	BNL3948-CIR043	70.36	2.52	6.84	0.298	DH962	E4
	qFU-c21	Chr21	NAU5389-HAU1467	2.01	2.87	7.63	-0.195	Jimian5	E1
	qFU-c24	Chr24	BNL500-HAU-DJ-S042	15.71	3	5.92	0.271	DH962	E8
	qFU-c26	Chr26	HAU1081-MON_CGR6847	75.85	4.13	8.67	-0.329	Jimian5	E8
	qFU-lg4	LG4	MON_CGR5796-BNL2569	0.01	2.5	5.33	-0.115	Jimian5	E9
SCW	qSCW-c4	Chr4	HAU3465-HAU-D5459	47.4	2.73	6.74	-0.092	Jimian5	E2
	qSCW-c5	Chr5	HAU042-MON_CGR6760	6.01	3.78	8.24	0.084	DH962	E8
	qSCW-c9/23-1	LG2-Chr9/23	NBRI_HQ526877-DPL0012	29.24	2.8	5.74	-0.118	Jimian5	E5
		LG2-Chr9/23	NBRI_HQ526877-DPL0012	29.24	2.51	5.57	-0.103	Jimian5	E6
	qSCW-c9/23-2	LG2-Chr9/23	MON_CGR5110-NBRI_HQ524340	33.3	3.2	5.92	-0.119	Jimian5	E5
		LG2-Chr9/23	HAU-DJ-I058-HAU-DJ-S253	33.3	3.99	7.82	-0.123	Jimian5	E6
		LG2-Chr9/23	NBRI_HQ526877-HAU-DJ-S253	31.91	4.06	7.92	-0.072	Jimian5	E9
	qSCW-c9/23-3	LG2-Chr9/23	HAU1918-NAU2658	22.16	4.14	9.19	-0.129	Jimian5	E6
		LG2-Chr9/23	HAU1918-NAU3159	22.16	3.08	7.11	-0.071	Jimian5	E9
	qSCW-c9/23-4	LG2-Chr9/23	HAU-DJ-S253-TMB0382	35.56	3.26	6.44	-0.111	Jimian5	E6
		LG2-Chr9/23	HAU-DJ-S253-HAU-D5159	35.56	3.86	7.51	-0.071	Jimian5	E9
	qSCW-c9/23-5	LG2-Chr9/23	HAU3576a-MON_CGR5494	39.25	3.27	6.46	-0.113	Jimian5	E6
		LG2-Chr9/23	HAU-D5159-MON_CGR5494	39.25	3.1	6.08	-0.064	Jimian5	E9
	qSCW-c9/23-6	LG2-Chr9/23	MON_CGR5494-HAU-DJ-S355	39.97	3.5	6.89	-0.121	Jimian5	E6
		LG2-Chr9/23	MON_CGR5494-HAU-DJ-S355	40.51	3.02	5.93	-0.063	Jimian5	E9
	qSCW-c9/23-7	LG2-Chr9/23	HAU-DJ-S355-HAU2146	42.09	2.87	5.93	-0.062	Jimian5	E9
	qSCW-c12-1	Chr12	HAU-J6051-MON_DC20022	13.1	2.71	5.65	0.083	DH962	E2
	qSCW-c12-2	Chr12	MON_DC20022-MON_DC30110	13.36	3.01	5.87	0.1	DH962	E6
	qSCW-c15	Chr15	TMB0375-BNL2827	39.68	5.34	15.28	-0.137	Jimian5	E2
	qSCW-c16-1	Chr16	NAU2820-Gh056	4.61	3.62	6.69	-0.129	Jimian5	E5
	qSCW-c16-2	Chr16	Gh345-HAU-J5593	14.32	2.74	5.44	-0.114	Jimian5	E5
	qSCW-c21-1	Chr21	CIR013-DPL0777	32.17	2.59	5.58	0.086	DH962	E2
	qSCW-c21-2	Chr21	HAU-DJ-S094-HAU3033	6.32	2.79	5.97	-0.053	Jimian5	E8
	qSCW-c26-1	Chr26	BNL3423-MON_DC40117	2.01	3.6	7.23	0.136	DH962	E5
	qSCW-c26-2	Chr26	MON_DC40117-NAU3774	7.92	4.53	8.73	0.146	DH962	E5
LW	qLW-c1/15-1	LG1-Chr1/15	NAU4044-MON_CGR5399	98.47	2.57	5.2	0.049	DH962	E6
	qLW-c1/15-2	LG1-Chr1/15	MON_CGR6529-HAU4228	76.04	4.07	8.15	0.036	DH962	E9
	qLW-c1/15-3	LG1-Chr1/15	BNL1053-BNL3976	78.96	4.07	8.41	0.037	DH962	E9
	qLW-c7	Chr7	HAU3037-HAU3808	32.41	2.5	4.4	-0.046	Jimian5	E5
	qLW-c9/23-1	LG2-Chr9/23	HAU1792-NBRI_HQ526877	28.13	2.61	6.83	-0.051	Jimian5	E2
	qLW-c9/23-2	LG2-Chr9/23	HAU1918-NAU2658	22.16	3.88	8.71	-0.062	Jimian5	E6
	qLW-c9/23-3	LG2-Chr9/23	HAU-DJ-I058-HAU3241	31.91	3.54	7.25	-0.055	Jimian5	E6
	qLW-c9/23-4	LG2-Chr9/23	HAU3241-NBRI_HQ524340	33.3	2.84	5.87	-0.05	Jimian5	E6
	qLW-c9/23-5	LG2-Chr9/23	HAU-DJ-S253-TMB0382	35.56	2.99	6.16	-0.052	Jimian5	E6
	qLW-c11	Chr11	HAU-D5394-BNL3144	4.83	2.51	4.94	0.028	DH962	E9
	qLW-c13	Chr13	HAU-DJ-S421-BNL861	0.01	3.31	6.26	-0.055	Jimian5	E5
	qLW-c16	Chr16	NAU2862-Gh345	9.79	2.86	6.22	-0.05	Jimian5	E8
	qLW-c19	Chr19	Gh381-NAU3217	92.78	2.59	5.41	0.05	DH962	E6
	qLW-c21	Chr21	Gh301-NAU1148	18.95	4.7	8.72	0.064	DH962	E5
	qLW-c24-1	Chr24	BNL500-HAU-DJ4940	13.75	2.6	5.65	-0.052	Jimian5	E5
		Chr24	BNL500-HAU-DJ-S042	13.75	3.8	9.33	-0.039	Jimian5	E9
	qLW-c24-2	Chr24	HAU-DJ4940-HAU-DJ-S042	18.71	2.69	4.74	-0.047	Jimian5	E5
	qLW-c26-1	Chr26	NAU3774-MON_DPL0917	15.57	3.59	8.19	0.063	DH962	E5
	qLW-c26-2	Chr26	MON_CGR5699-CCRI272	20.78	2.55	5.54	0.051	DH962	E5
	qLW-c26-3	Chr26	CCRI272-HAU-J6133-SSCP	22.01	3.17	9.36	0.066	DH962	E5
		Chr26	CCRI272-MON_CGR6759	22.01	3.15	9.48	0.077	DH962	E7
	qLW-c26-4	Chr26	HAU-J6133-SSCP-HAU-J5938	22.96	2.89	5.87	0.052	DH962	E5
	qLW-c26-5	Chr26	HAU-DJ-I061-NAU2715	27.89	3.58	9.93	0.069	DH962	E5
		Chr26	HAU-DJ-I112-HAU-DJ-S315	31.35	2.53	5.54	0.06	DH962	E7
LP	qLP-c1/15-1	LG1-Chr1/15	MON_CGR5875-HAU2770	82.83	2.52	4.48	0.005	DH962	E5
	qLP-c1/15-2	LG1-Chr1/15	HAU2937-MON_CGR5399	98.47	3.17	5.82	0.004	DH962	E9
	qLP-c6-1	Chr6	HAU-DJ-S168-NAU5433	27.73	3.07	7.15	-0.007	Jimian5	E7
	qLP-c6-2	Chr6	NAU5433-BNL4108	31.4	3	6.03	-0.006	Jimian5	E7
	qLP-c13--1	Chr13	HAU-DJ-S421-BNL861	0.01	5.79	11.08	-0.008	Jimian5	E5
		Chr13	HAU-DJ-S421-BNL861	0.01	5.14	9.85	-0.005	Jimian5	E9
	qLP-c13--2	Chr13	BNL861-Gh215	5.84	6.66	12.5	-0.008	Jimian5	E5
		Chr13	CIR135-Gh215	5.84	3.68	7.13	0.004	DH962	E9
	qLP-c17-1	Chr17	HAU0880-HAU3318c	101.97	2.69	5.85	-0.007	Jimian5	E2
	qLP-c17-2	Chr17	HAU2688-HAU-DJ-S201	34.61	4.14	7.91	-0.007	Jimian5	E5
	qLP-c17-3	Chr17	BNL1026-NAU6634	52.74	2.5	4.84	0.004	DH962	E9
	qLP-c21-1	Chr21	NAU5389-Gh301	9.74	3.93	8.03	0.008	DH962	E6
	qLP-c21-2	Chr21	NAU5389-NAU1148	18.38	3.96	8.11	0.008	DH962	E6
		Chr21	Gh301-NAU1148	17.38	3.55	6.57	0.004	DH962	E9
	qLP-c21-3	Chr21	MON_CGR5015-HAU3033	6.32	3.26	6.97	-0.005	Jimian5	E8
	qLP-c25-1	Chr25	BNL272-HAU-DJ-I029	30.91	2.93	5.98	0.006	DH962	E5
	qLP-c25-2	Chr25	HAU-J5872-BNL3436	42.58	2.83	5.16	0.005	DH962	E5
	qLP-lg4	LG4	BNL2569-HAU1481	20.93	3.42	7.04	-0.007	Jimian5	E7
SI	qSI-c1/15	LG1-Chr1/15	NBRI_HQ526730-MGHES58	65.84	3.49	6.9	-0.254	Jimian5	E6
	qSI-c24	Chr24	HAU-DJ-I066-HAU-DJ-S042	18.71	6.64	14.38	0.36	DH962	E6
BN	qBN-c1/15	LG1-Chr1/15	MON_CGR5372-NAU5107	57.86	2.73	5.18	1.525	DH962	E5
	qBN-c5	Chr5	HAU042-MON_CGR6760	4.01	2.94	5.91	2.667	DH962	E7
	qBN-c6-1	Chr6	NAU5433-BNL4108	31.4	2.92	5.94	2.165	DH962	E8
	qBN-c6-2	Chr6	BNL4108-HAU-DJ-S276	36.89	3.27	6.63	2.266	DH962	E8
	qBN-c6-3	Chr6	NAU2687-MON_DPL0500	39.02	2.52	5.15	2.036	DH962	E8
	qBN-c9-1	Chr9	BNL4028-MGHES70	6.01	4.07	9.08	-2.032	Jimian5	E5
	qBN-c9-2	Chr9	MGHES70-MON_CGR5867	16.81	3.65	7.72	-1.867	Jimian5	E5
	qBN-C9/23	LG2-Chr9/23	BNL1317-MON_DPL0044	57.55	2.54	6.46	-2.241	Jimian5	E8
	qBN-c13	Chr13	HAU-J6157-HAU-DJ-S370	0.01	2.72	5.24	-2.583	Jimian5	E7
	qBN-c15-1	Chr15	HAU-DJ-I038a-HAU-DJ-I099	8.13	2.55	5.37	1.428	DH962	E6
	qBN-c15-2	Chr15	MON_COT059-MON_DPL0437	12.33	3.15	6.53	1.549	DH962	E6
	qBN-c16-1	Chr16	NAU2820-Gh056	7.04	3.19	6.24	-1.14	Jimian5	E9
	qBN-c16-2	Chr16	Gh056-HAU-J5593	11.32	3.02	5.93	-1.108	Jimian5	E9
	qBN-c17	Chr17	HAU-DJ4982-HAU2689	0.01	2.66	5.14	-1.468	Jimian5	E5
	qBN-c24	Chr24	BNL500-HAU-DJ-S042	13.75	2.94	6.41	-1.631	Jimian5	E5
	qBN-c25-1	Chr25	TMB0682-NAU6191	12.58	3.58	7.28	3.139	DH962	E7
		Chr25	TMB0682-HAU-DJ-I029	25.93	5.04	10.24	1.472	DH962	E9
	qBN-c25-2	Chr25	HAU4814-BNL3436	37.58	3	5.91	-1.135	Jimian5	E9
LI	qLI-c13	Chr13	HAU-DJ4943-MON_CGR5509	11.91	2.69	5.02	-0.17	Jimian5	E6
	qLI-c17	Chr17	BNL2441-NAU6634	48.18	3.71	7.3	-0.204	Jimian5	E6
		Chr17	HAU-DJ-S201-NAU6634	48.18	4.14	7.97	-0.156	Jimian5	E9
	qLI-c21	Chr21	HAU1467-NAU1148	19.95	4.22	9.49	0.169	DH962	E9
