# Supplementary material for: QTL Mapping for Fiber and Yield Traits in Upland Cotton under Multiple Environments
Source: PLoS One. 2015 Jun 25;10(6):e0130742. doi: 10.1371/journal.pone.0130742 (PMC4481505; doi:10.1371/journal.pone.0130742)
Supplement: S4 Table — (XLS) [file pone.0130742.s006.xls]

## Sheet: Sheet1
S4 Table. The AIC scores of the QTL hotspot regions analyzed by Biomercator V3 software.
LG1-Chr1/15		Model 1	Model 2	Model 3	Model 4	Model N
	AIC Value	5.46	6.26	infinity	infinity	12.54
	Mean position 0 (C.I.)	60.86(59.82 - 61.89)	60.85(59.2 - 61.4)
	Mean position 1 (C.I.)		60.86(56.9 - 63.2)
Chr4		Model 1	Model 2	Model 3	Model 4	Model N
	AIC Value	10.63	11.31	infinity	infinity	17.59
	Mean position 0 (C.I.)	47.1(43.18 - 51.02)	45.4(33.4 - 53.7)
	Mean position 1 (C.I.)		47.4(42.7 - 51.2)
Chr5		Model 1	Model 2	Model 3	Model 4	Model N
	AIC Value	8.15	8.04	infinity	infinity	14.32
	Mean position 0 (C.I.)	5.07(3.03 - 7.12)	4.01(0.0 - 6.0)
	Mean position 1 (C.I.)		6.01(0.5 - 6.1)
Chr6		Model 1	Model 2	Model 3	Model 4	Model N
	AIC Value	284.8	6.19	9.47	12.11	18.75
	Mean position 0 (C.I.)	38.8(38.65 - 38.95)	31.4(30.52 - 32.27)	31.4(31.0 - 33.2)	31.4(31.0 - 33.2)
	Mean position 1 (C.I.)		39.02(38.87 - 39.16)	31.4(31.2 - 34.1)	31.4(31.2 - 34.1)
	Mean position 2 (C.I.)			39.02(38.87 - 39.16)	39.02(38.9 - 43.1)
	Mean position 3 (C.I.)				39.02(38.9 - 39.2)
Chr9		Model 1	Model 2	Model 3	Model 4	Model N
	AIC Value	4.8	5.19	infinity	infinity	11.47
	Mean position 0 (C.I.)	1.07(0.35 - 1.79)	1.01(0.0 - 1.5)
	Mean position 1 (C.I.)		1.92(0.0 - 5.41)
Chr10		Model 1	Model 2	Model 3	Model 4	Model N
	AIC Value	5.26	infinity	infinity	infinity	7.8
	Mean position 0 (C.I.)	0.01(0.0 - 8.01)
Chr13		Model 1	Model 2	Model 3	Model 4	Model N
	AIC Value	-0.5	0.29	infinity	infinity	6.57
	Mean position 0 (C.I.)	0.01(-0.22 - 0.24)	0.01(0.0 - 0.5)
	Mean position 1 (C.I.)		0.01(0.0 - 1.4)
Chr14		Model 1	Model 2	Model 3	Model 4	Model N
	AIC Value	5.04	5.32	infinity	infinity	11.6
	Mean position 0 (C.I.)	17.92(17.52 - 18.31)	17.91(17.8 - 18.6)
	Mean position 1 (C.I.)		19.91(14.2 - 25.0)
Chr17		Model 1	Model 2	Model 3	Model 4	Model N
	AIC Value	infinity	102.34	50.43	43.58	50.34
	Mean position 0 (C.I.)	-	50.24(49.67 - 50.81)	34.8(30.78 - 38.83)	34.8(30.78 - 38.83)
	Mean position 1 (C.I.)		100.12(98.73 - 101.52)	50.56(49.98 - 51.14)	50.56(49.98 - 51.14)
	Mean position 2 (C.I.)			100.12(98.73 - 101.52)	96.97(95.2 - 99.8)
	Mean position 3 (C.I.)				101.97(98.6 - 102.11)
Chr21		Model 1	Model 2	Model 3	Model 4	Model N
	AIC Value	7.2	7.93	infinity	infinity	14.21
	Mean position 0 (C.I.)	18.7(16.71 - 20.68)	18.38(14.1 - 20.1)
	Mean position 1 (C.I.)		18.95(15.3 - 20.6)
Chr21		Model 1	Model 2	Model 3	Model 4	Model N
	AIC Value	430.26	7.38	9.84	infinity	16.8
	Mean position 0 (C.I.)	7.7(7.09 - 8.31)	6.32(5.7 - 6.93)	6.32(6.2 - 7.7)
	Mean position 1 (C.I.)		37.0(35.7 - 41.4)	6.31(6.2 - 8.4)
	Mean position 2 (C.I.)			37.0(35.7 - 41.4)
Chr22		Model 1	Model 2	Model 3	Model 4	Model N
	AIC Value	5.05	infinity	infinity	infinity	7.59
	Mean position 0 (C.I.)	62.85(58.9 - 66.09)
LG2-Chr9/23		Model 1	Model 2	Model 3	Model 4	Model N
	AIC Value	infinity	1411.74	385.36	117.7	41.48
	Mean position 0 (C.I.)	-	20.47(20.24 - 20.7)	20.47(20.24 - 20.7)	20.47(20.24 - 20.7)
	Mean position 1 (C.I.)		32.15(32.04 - 32.25)	31.05(30.93 - 31.18)	29.24(28.9 - 29.4)
	Mean position 2 (C.I.)			34.92(34.72 - 35.12)	31.75(31.61 - 31.89)
	Mean position 3 (C.I.)				35.11(34.9 - 35.32)
Chr24		Model 1	Model 2	Model 3	Model 4	Model N
	AIC Value	50.16	26.4	28.96	32.8	42.76
	Mean position 0 (C.I.)	16.12(15.32 - 16.93)	14.15(13.08 - 15.22)	13.7(12.48 - 14.91)	12.75(7.5 - 18.71)
	Mean position 1 (C.I.)		18.7(17.48 - 19.93)	15.71(12.5 - 17.0)	13.75(12.5 - 14.99)
	Mean position 2 (C.I.)			18.7(17.48 - 19.93)	15.71(12.5 - 17.0)
	Mean position 3 (C.I.)				18.7(17.48 - 19.93)
Chr25		Model 1	Model 2	Model 3	Model 4	Model N
	AIC Value	4.81	infinity	infinity	infinity	7.35
	Mean position 0 (C.I.)	24.15(19.89 - 26.3)
Chr26		Model 1	Model 2	Model 3	Model 4	Model N
	AIC Value	16.43	4.51	infinity	infinity	10.79
	Mean position 0 (C.I.)	22.12(21.67 - 22.56)	22.01(21.3 - 22.2)
	Mean position 1 (C.I.)		27.88(27.3 - 33.7)
