# Supplementary material for: QTL Mapping for Fiber and Yield Traits in Upland Cotton under Multiple Environments
Source: PLoS One. 2015 Jun 25;10(6):e0130742. doi: 10.1371/journal.pone.0130742 (PMC4481505; doi:10.1371/journal.pone.0130742)
Supplement: S5 Table — (XLS) [file pone.0130742.s007.xls]

## Sheet: Sheet1
S5 Table. Characteristics of distorted loci on interspecific and intraspecific populations
Population	Parent	Population type	Polymorphic loci / distorted loci	Percentage of distorted loci	Reference	Favored parent
Interspecific population	G. hirscutum × G. barbadense
	Guazuncho 2 × VH8-4602	BC1	888/76	0.085	Lacape et al. 2003	-
	Acala-44 × Pima S-7	F2	392/30	7.65%	Mei et al. 2004	Pima S-7
	Handan208 × Pima90	F2	749/135	0.1802	Lin et al. 2005	Handan208
	CRI 36 × Hai 7124	F2	1252/249	0.199	Yu et al. 2007	CRI 36
	Handan208 × Pima90	F2	834/173	0.2074	He et al. 2007	CRI 36
	Emian22 × Pima3-79	BC1	917/107	0.1167	Zhang et al. 2008	-
	Emian22 × Pima3-79	BC1	2521/423	0.168	Yu et al. 2011	-
	TM-1 ×Hai7124	BC1	3414/300	0.0879	Zhao et al. 2012	-
	SG 747 × Giza 75	BIL	392/100	0.255	Yu et al. 2013	-
Intraspecific population	G. hirsutum × G. hirsutum
	7235 × TM-1	F2	127/56	0.441	Shen et al. 2005	7235
	7235 × TM-1	RIL	181/95	0.5249	Shen et al. 2007	7235
	Zhongmiansuo 35 × Yumian 1	F2	178/57	0.3202	Chen et al. 2008	-
	T586 × Yumian 1	RIL	618/150	0.2427	Zhang et al. 2009	-
	sGK9708 × 0-153	F2	229/110	0.48	Sun et al. 2012	sGK9708
	sGK9708 × 0-153	RIL	217/93	0.433	Sun et al. 2012	sGK9708
	Prema × 86-1	RIL	304/247	0.8125	Ning et al. 2014	86-1
	Yumian 1 × 7235	RIL	1582/662	0.418	Tang et al. 2015	7235
	DH962 × Jimian5	RIL	644/144	0.2236	Current study	-
