# Supplementary material for: QTL Mapping for Fiber and Yield Traits in Upland Cotton under Multiple Environments
Source: PLoS One. 2015 Jun 25;10(6):e0130742. doi: 10.1371/journal.pone.0130742 (PMC4481505; doi:10.1371/journal.pone.0130742)
Supplement: S6 Table — (XLS) [file pone.0130742.s008.xls]

## Sheet: Sheet1
S6 Table. Characteristics of weather on July, August and September in E5, E6, E7 and E8.
Environment	Month	Number of cloudy day	Number of rainy day
E5	July	21	10
	August	18	11
	September	22	8
E6	July	22	9
	August	21	10
	September	19	11
E7	July	25	6
	August	17	14
	September	22	8
E8	July	23	8
	August	24	6
	September	18	11
