# Supplementary material for: QTL Mapping for Fiber and Yield Traits in Upland Cotton under Multiple Environments
Source: PLoS One. 2015 Jun 25;10(6):e0130742. doi: 10.1371/journal.pone.0130742 (PMC4481505; doi:10.1371/journal.pone.0130742)
Supplement: S7 Table — (XLS) [file pone.0130742.s009.xls]

## Sheet: Sheet1
S7 Table. Variance analysis of average temperature on July, August and September in E5, E6, E7 and E8.
Month	Source of variance	SS	df	MS	F
July	Days	309.17	30	10.31	6.34**
	Environments	62.98	3	20.99	12.91**
	Error	146.39	90	1.63
	Total variation	518.55	123
August	Days	437.14	30	14.57	4.96**
	Environments	296.36	3	98.79	33.61**
	Error	264.56	90	2.94
	Total variation	998.06	123
September	Days	503.24	28	17.97	1.79*
	Environments	57.53	3	19.18	1.91
	Error	844.09	84	10.05
	Total variation	1404.86	115
